# Supplementary material for: Newborn Screening and Treatment of Phenylketonuria: Projected Health Outcomes and Cost-Effectiveness
Source: Children (Basel). 2021 May 12;8(5):381. doi: 10.3390/children8050381 (PMC8151371; doi:10.3390/children8050381)
Supplement: Supplementary file 1 [file children-08-00381-s001.zip]

Archive with 1 entries (1 files):
- children-1187000-supplementary.pdf
